# Supplementary material for: Population Genomic Screening for Genetic Etiologies of Neurodevelopmental/Psychiatric Disorders Demonstrates Personal Utility and Positive Participant Responses
Source: J Pers Med. 2021 May 1;11(5):365. doi: 10.3390/jpm11050365 (PMC8147408; doi:10.3390/jpm11050365)
Supplement: Supplementary file 1 [file jpm-11-00365-s001.zip]

Archive with 1 entries (1 files):
- jpm-1182757-supplementary.pdf
